# Supplementary material for: Interplay between Energy Supply and Glutamate Toxicity in the Primary Cortical Culture
Source: Biomolecules. 2024 Apr 30;14(5):543. doi: 10.3390/biom14050543 (PMC11118065; doi:10.3390/biom14050543)
Supplement: Supplementary file 1 [file biomolecules-14-00543-s001.zip]

Archive with 1 entries (1 files):
- biomolecules-2916495-supplementary.pdf
